# Supplementary material for: Antimicrobial Proteinoid Nanostructures via Thermal Condensation of L-Glutamic Acid and L-Tyrosine
Source: Nanomaterials (Basel). 2025 Dec 8;15(24):1846. doi: 10.3390/nano15241846 (PMC12736111; doi:10.3390/nano15241846)
Supplement: Supplementary file 1 [file nanomaterials-15-01846-s001.zip]

Archive with 1 entries (1 files):
- nanomaterials-3976776-supplementary.pdf
